# Supplementary material for: Predicting Cloned Disease Resistance Gene Homologs (CDRHs) in Radish, Underutilised Oilseeds, and Wild Brassicaceae Species
Source: Plants (Basel). 2022 Nov 8;11(22):3010. doi: 10.3390/plants11223010 (PMC9693284; doi:10.3390/plants11223010)
Supplement: Supplementary file 1 [file plants-11-03010-s001.zip]

Archive with 1 entries (1 files):
- plants-2006666-supplementary.pdf
